# Supplementary material for: Single transcription factor efficiently leads human induced pluripotent stem cells to functional microglia
Source: Inflamm Regen. 2022 Jul 1;42:20. doi: 10.1186/s41232-022-00201-1 (PMC9248164; doi:10.1186/s41232-022-00201-1)
Supplement: Supplementary file 2 — Additional file 2: Supplementary Table S1. [file 41232_2022_201_MOESM2_ESM.csv]

Supplementary Table 1: Reagent and Resource
Reagent and Resource	Vendor	Catalog
StemFit® AK02N	AHS	AK02N
StemPro™-34 SFM (1X)	Gibco™	10639011
DMEM/F12	Gibco™	11320082
RPMI 1640	Gibco™	11875085
Recombinant Human BMP4	PEPROTECH	120-05
Recombinant Human VEGF	Thermo Fisher Scientific	PHC9391
Recombinant Human FGF2	PEPROTECH	100-18B
Recombinant Human SCF	PEPROTECH	300-07
Recombinant Human IL3	PEPROTECH	200-03
Recombinant Human IL6	PEPROTECH	200-06
Recombinant Human IL34	PEPROTECH	200-34
Recombinant Human M-CSF	PEPROTECH	300-25
Recombinant Human TGFβ1	PEPROTECH	100-21
Recombinant Human CD200	PEPROTECH	C311
Recombinant Human CX3CL1	PEPROTECH	300-31
Recombinant Human Activin A	PEPROTECH	120-14P
Monothioglycerol	Sigma-Aldrich	M1753
B27 Supplement	Thermo Fisher Scientific	17504044
N2 Supplement	Thermo Fisher Scientific	17502048
Y-27632	nacalai tesque	08945
CHIR99021	Focus Biomolecules	252917-06-9
SB431542	Sigma-Aldrich	S4317
IWR-1	Sigma-Aldrich	I0161
IWP-2	Sigma-Aldrich	I0536
Insulin-Transferrin-Selenium (ITS -G) (100X)	Thermo Fisher Scientific	41400045
GlutaMAX™ Supplement	Gibco™	35050061
Cultrex Poly-D-Lysine	R&D system	3439-200-01
Human Insulin	Sigma-Aldrich	I2643
Non-essential Amino Acids (NEAA)	Thermo Fisher Scientific	11140050
Penicillin-Streptomycin	Thermo Fisher Scientific	15140122
β-Amyloid (1–42), HiLyte Fluor 555-labeled, Human	AnaSpec	AS-60480-01
TrypLE Select Enzyme (13), no phenol red	Thermo Fisher Scientific	12563029
Accutase	nacalai tesque	12679-54
L-Ascorbic acid 2-phosphate sesquimagnesium salt hydrate	Sigma-Aldrich	A8960
Odyssey Blocking Buffer	LI-COR	927-50000
iMatrix-511 silk	MTR	892021
Buffer RLT	QIAGEN	79216
RNeasy Mini Kit	QIAGEN	74104
Oligo-dT	Invitrogen	18418012
SuperscriptIV Reverse	Invitrogen	18090050
TB Green® Premix Ex Taq™ II (Tli RNaseH Plus)	Takara Bio	RR820S
Software and Algorithms
HISAT2	Kim D. et al., 2019	https://github.com/DaehwanKimLab/hisat2
FEATURECOUNTS	Liao Y et al., 2014	http://bioinf.wehi.edu.au/featureCounts/
EdgeR	Robinson et al., 2010	http://bioconductor.org/packages/release/ bioc/html/edgeR.html
Rstudio	N/A	https://www.rstudio.com/
FIJI	Schindelin, J. et al., 2012	https://imagej.github.io
GraphPad Prism v 9.1.0	N/A	https://www.graphpad.com
