# Supplementary material for: Single transcription factor efficiently leads human induced pluripotent stem cells to functional microglia
Source: Inflamm Regen. 2022 Jul 1;42:20. doi: 10.1186/s41232-022-00201-1 (PMC9248164; doi:10.1186/s41232-022-00201-1)
Supplement: Supplementary file 3 — Additional file 3: Supplementary Table S2. [file 41232_2022_201_MOESM3_ESM.csv]

Supplementary Table 2: Antibodies
Primary Antibodies
Antibodies	Vendor	Catalog	Working concentration
APC-CD43	eBioscience™	17-0438-42	1ul per test
FITC-CD45	eBioscience™	11-0451-82	1ul per test
Rabbit Iba1	Wako	019-19741	ICC: 1:600 FACS: 1:50
Rat CD11b	BD PharmingenTM	550282	ICC: 1:500 FACS: 1:50
Rabbit CX3Cr1	Abcam	ab8021	ICC: 1:600 FACS: 1:50
Rabbit P2RY12	Invitrogen	702516	ICC: 1:600 FACS: 1:50
Rabbit TMEM119	Abcam	ab185333	ICC: 1:600 FACS: 1:50
Rabbit DAP12	Cell Signaling	12492	ICC: 1:1000 FACS: 1:50
Rabbit TREM2	Cell Signaling	91068	ICC: 1:1000 FACS: 1:50
Mouse Pu.1	Cell Signaling	89136	ICC: 1:500 FACS: 1:50
Mouse βIII-tubulin	Sigma	T8660	1:1000
Secondary Antibodies
Alexa Fluor® 488 Goat anti-rabbit IgG (H+L)	Thermo Fisher Scientific	A-11034	1:500
Alexa Fluor® 555 Goat anti-rabbit IgG (H+L)	Thermo Fisher Scientific	A-21424	1:500
Alexa Fluor® 647 Goat anti-rabbit IgG (H+L)	Thermo Fisher Scientific	A-21245	1:500
Alexa Fluor® 488 Goat anti-rat IgG (H+L)	Thermo Fisher Scientific	A-11006	1:500
Alexa Fluor® 647 Goat anti-mouse IgG (H+L)	Thermo Fisher Scientific	A-21236	1:500
Alexa Fluor® 488 Goat anti-chicken IgG (H+L)	Thermo Fisher Scientific	A-11039	1:500
