# Supplementary material for: Single transcription factor efficiently leads human induced pluripotent stem cells to functional microglia
Source: Inflamm Regen. 2022 Jul 1;42:20. doi: 10.1186/s41232-022-00201-1 (PMC9248164; doi:10.1186/s41232-022-00201-1)
Supplement: Supplementary file 4 — Additional file 4: Supplementary Table S3. [file 41232_2022_201_MOESM4_ESM.csv]

Supplementary Table 3: Primers
Target	Forward Primer	Reverse Primer
NFkB	GCAGCACTACTTCTTGACCACC	TCTGCTCCTGAGCATTGACGTC
IL1α	CGCCAATGACTCAGAGGAAGA	AGGGCGTCATTCAGGATGAA
IL1β	TCCAGGGACAGGATATGGAG	TCTTTCAACACGCAGGACAG
IL6	AATTCGGTACATCCTCGACGG	GGGCATGGATTTCAGACCC
IL10	TTACCTGGAGGAGGTGATGC	GGCCTTGCTCTTGTTTTCAC
TNFα	TCAGCCTCTTCTCCTTCCTG	GCCAGAGGGCTGATTAGAGA
SPI1	CACGGATCTATACCAACGCCA	CCAGTAATGGTCGCTATGGC
IRF8	AGCCTTCTGTGGACGATTAC	CTGGGAGAATGCTGAATGGT
Gapdh	AGGCTGAGAACGGGAAGCTT	ACTCCACGACGTACTCAGCG
β-geo	ACTATCCCGACCGCCTTACT	TAGCGGCTGATGTTGAACTG
SPI1-3’UTR	GCAACCTTGCAGAGGACGA	TTAATGGGTGGGAGGGGTGA
