# Supplementary material for: Single transcription factor efficiently leads human induced pluripotent stem cells to functional microglia
Source: Inflamm Regen. 2022 Jul 1;42:20. doi: 10.1186/s41232-022-00201-1 (PMC9248164; doi:10.1186/s41232-022-00201-1)
Supplement: Supplementary file 5 — Additional file 5: Supplementary Table S4. [file 41232_2022_201_MOESM5_ESM.csv]

	Geneid	ctrl1.bam	ctrl2.bam	PU1.bam	PU2.bam
HLA-A	ENSG00000206503	383	621	569	419
HLA-B	ENSG00000234745	29	23	13	13
HLA-C	ENSG00000204525	13	11	8	7
HLA-DMA	ENSG00000204257	1	0	2	2
HLA-DMB	ENSG00000242574	42	64	516	58
HLA-DOA	ENSG00000204252	1	1	2	1
HLA-DOB	ENSG00000241106	0	0	0	0
HLA-DPA1	ENSG00000231389	977	46	753	42
HLA-DPA2	ENSG00000231461	0	0	0	0
HLA-DPA3	ENSG00000237398	0	1	0	0
HLA-DPB1	ENSG00000223865	13	6	10	10
HLA-DPB2	ENSG00000224557	0	0	0	7
HLA-DQA1	ENSG00000196735	0	0	0	0
HLA-DQA2	ENSG00000237541	0	0	0	0
HLA-DQB1	ENSG00000179344	0	0	0	0
HLA-DQB1-AS1	ENSG00000223534	0	0	0	0
HLA-DQB2	ENSG00000232629	0	0	0	0
HLA-DQB3	ENSG00000226030	0	0	0	0
HLA-DRA	ENSG00000204287	1	1	1	1
HLA-DRB1	ENSG00000196126	0	2	0	0
HLA-DRB5	ENSG00000198502	0	0	1	0
HLA-DRB6	ENSG00000229391	3	3	2	61
HLA-DRB9	ENSG00000196301	0	0	0	0
HLA-E	ENSG00000204592	13	14	16	9
HLA-F	ENSG00000204642	31	43	21	21
HLA-F-AS1	ENSG00000214922	0	0	0	1
HLA-G	ENSG00000204632	0	0	0	0
HLA-H	ENSG00000206341	1	0	1	1
HLA-J	ENSG00000204622	0	0	0	0
HLA-K	ENSG00000230795	0	0	0	1
HLA-L	ENSG00000243753	0	0	0	0
HLA-N	ENSG00000224372	0	0	0	0
HLA-P	ENSG00000261548	0	0	0	0
HLA-S	ENSG00000225851	0	0	0	0
HLA-T	ENSG00000231130	0	0	0	0
HLA-U	ENSG00000228078	0	0	0	0
HLA-V	ENSG00000181126	0	0	0	0
HLA-W	ENSG00000235290	0	0	0	0
HLA-Z	ENSG00000235301	0	0	0	0
CD40	ENSG00000101017	1082	1321	1230	899
CD80	ENSG00000121594	42	70	67	54
CD86	ENSG00000114013	2257	3081	2478	1812
